# Supplementary material for: The Causal Effect of Urate Level on Female Infertility: A Mendelian Randomization Study
Source: Metabolites. 2024 Sep 25;14(10):516. doi: 10.3390/metabo14100516 (PMC11509567; doi:10.3390/metabo14100516)
Supplement: Supplementary file 1 [file metabolites-14-00516-s001.zip]

Archive with 1 entries (1 files):
- metabolites-3189932-supplementary.pdf
